# Supplementary material for: The geography of sex: sexual conflict, environmental gradients and local loss of sex in facultatively parthenogenetic animals
Source: Philos Trans R Soc Lond B Biol Sci. 2018 Aug 27;373(1757):20170422. doi: 10.1098/rstb.2017.0422 (PMC6125730; doi:10.1098/rstb.2017.0422)
Supplement: NetLogo code for low mutation rate simulations [file rstb20170422supp3.txt]

extensions [
  matrix
]

globals [
  dark-grey-carrying-capacity
  generations
  population-extinct?
  unique-pop-name
  initial-density-1
  initial-density-2
  initial-density-3
  initial-density-4
  initial-density-5
  initial-density-6
  initial-density-7
  initial-density-8
]

patches-own [
  sex
  my-coercion
  my-resistance
  total-coercion-value
  total-resistance-value
  remaining-lifespan
  partners-coercion
  partners-resistance
  partners-RM
  mating-attempts
  mating-number
  maternal-coercion
  maternal-resistance
  paternal-coercion
  paternal-resistance
  total-offspring
  surviving-offspring
  mother-ID
  maternal-RM
  paternal-RM
  my-RM
  total-RM-value
  pop-name
  pop-location
  gender
  coercion-from-father
  coercion-from-mother
  resistance-from-father
  resistance-from-mother
  RM-from-father
  RM-from-mother

  list-of-mate-order
  mating-order
  mate-ids
  sire-of-my-offspring
  list-of-partners-coercion
  list-of-partners-resistance
  list-of-partners-RM

  available?
  neighbouring-pops
  patch-identity

  fitness
]

turtles-own [
  Tsex
  Tmy-coercion
  Tmy-resistance
  Ttotal-coercion-value
  Ttotal-resistance-value
  Tremaining-lifespan
  Tpartners-coercion
  Tpartners-resistance
  Tpartners-RM
  Tmating-attempts
  Tmating-number
  Tmaternal-coercion
  Tmaternal-resistance
  Tpaternal-coercion
  Tpaternal-resistance
  Ttotal-offspring
  Tsurviving-offspring
  Tmother-ID
  Tmaternal-RM
  Tpaternal-RM
  Tmy-RM
  Ttotal-RM-value
  Tpop-name
  Tpop-location
  Tgender
  Tcoercion-from-father
  Tcoercion-from-mother
  Tresistance-from-father
  Tresistance-from-mother
  TRM-from-father
  TRM-from-mother
  Tdispersal-distance
  Tneighbouring-pops
  Tmigration-destination
]


to setup
  clear-all
  set generations 1
  set population-extinct? FALSE
  set unique-pop-name ( list (1)(2)(3)(4)(5)(6)(7)(8))
  ask n-of initial-population-number patches [
    set partners-coercion []
    set partners-resistance []
    set partners-RM []
    set mating-attempts 0
    set mating-number 0
    set maternal-coercion []
    set maternal-resistance []
    set maternal-RM []
    set paternal-coercion []
    set paternal-resistance []
    set paternal-RM []
    set total-offspring 0
    set surviving-offspring 0
    set mother-ID []
    set list-of-mate-order []
    set mating-order 0
    set mate-ids []
    set sire-of-my-offspring []
    set list-of-partners-coercion []
    set list-of-partners-resistance []
    set list-of-partners-RM []
    set sex one-of [pink blue]
    if sex = pink [
      set gender "female"
    ]
    if sex = blue [
      set gender "male"
    ]
    set pcolor sex
    set my-coercion ( list (random 2) (random 2) (random 2) (random 2) (random 2) (random 2) (random 2) (random 2) (random 2) (random 2)
      (random 2) (random 2) (random 2) (random 2) (random 2) (random 2) (random 2) (random 2) (random 2) (random 2) )
    set my-resistance ( list (random 2) (random 2) (random 2) (random 2) (random 2) (random 2) (random 2) (random 2) (random 2) (random 2)
      (random 2) (random 2) (random 2) (random 2) (random 2) (random 2) (random 2) (random 2) (random 2) (random 2) )
    set my-RM ( list 0 0 )
    set total-coercion-value ( sum my-coercion )
    set total-resistance-value ( sum my-resistance )
    set total-RM-value ( sum my-RM )
    if (pxcor < 20) [ set pop-name "1" set pop-location "1"]
    if (pxcor >= 20) [ set pop-name "2" set pop-location "2"]
    if (pxcor >= 40) [ set pop-name "3" set pop-location "3"]
    if (pxcor >= 60) [ set pop-name "4" set pop-location "4"]
    if (pxcor >= 80) [ set pop-name "5" set pop-location "5"]
    if (pxcor >= 100) [ set pop-name "6" set pop-location "6"]
    if (pxcor >= 120) [ set pop-name "7" set pop-location "7"]
    if (pxcor >= 140) [ set pop-name "8" set pop-location "8"]
    if pop-name = "1" [ set neighbouring-pops ( list ("2") )]
    if pop-name = "2" [ set neighbouring-pops ( list ("1") ("3") )]
    if pop-name = "3" [ set neighbouring-pops ( list ("2") ("4") )]
    if pop-name = "4" [ set neighbouring-pops ( list ("3") ("5") )]
    if pop-name = "5" [ set neighbouring-pops ( list ("4") ("6") )]
    if pop-name = "6" [ set neighbouring-pops ( list ("5") ("7") )]
    if pop-name = "7" [ set neighbouring-pops ( list ("6") ("8") )]
    if pop-name = "8" [ set neighbouring-pops ( list ("7") )]
    set available? TRUE
  ]
  reset-ticks
end

to go
  if ticks = int ( ticks ) [
    set generations generations + 1 ]
 tick
   if burn-in-time = generations [
      ask n-of round (prop-of-pop-gone-mutant * count patches with [ pcolor != black ]) patches [
             if pcolor = pink [
          set pcolor lime
          set gender "female" ]
             if pcolor = blue [
          set pcolor yellow - 2
          set gender "male" ]
        ifelse random-float 1 < 0.5 [ set my-RM (list 1 0 ) ][ set my-RM (list 0 1 ) ]
    set total-RM-value ( sum my-RM )
  ]]
    set initial-density-1 count patches with [pcolor != black and pop-name = "1"]
    set initial-density-2 count patches with [pcolor != black and pop-name = "2"]
    set initial-density-3 count patches with [pcolor != black and pop-name = "3"]
    set initial-density-4 count patches with [pcolor != black and pop-name = "4"]
    set initial-density-5 count patches with [pcolor != black and pop-name = "5"]
    set initial-density-6 count patches with [pcolor != black and pop-name = "6"]
    set initial-density-7 count patches with [pcolor != black and pop-name = "7"]
    set initial-density-8 count patches with [pcolor != black and pop-name = "8"]
  get-males-to-attempt-matings
  get-females-to-choose-sire-and-allocate-offspring-number
  get-females-to-reproduce
  recombine-genomes
  cull-excess-eggs
  determine-migrant-eggs
  get-adults-to-die
  disperse-migrant-eggs
  cull-excess-and-send-recruits-to-adult-spots
  if count turtles = 0 [
    set population-extinct? TRUE ]
  hatch-eggs-into-new-adults
  if ticks >= 5001 [
    stop ]
  if population-extinct? = TRUE [
    set generations generations - 1
    stop ]
end

to-report female-w [ x y ] ; where m = sexual-conflict-gradient, and x = mating-number
  report ( ((- gradient * x) + gradient + y ))
end

to-report prob-of-sperm-transfer [ p q ] ; where p is no. of coercion alleles of the male, and q is the mating order of the female mate
  ifelse cost-of-coercion? = TRUE [
  report (1 - ((1 / steepness-of-coercion-cost) * p * q )) ;; Note: this function reports the probability of sperm transfer per mating as a negatively linear function of the number of female mates.
  ]
  [ report 1 ]
end

to get-males-to-attempt-matings ; adult procedure
  ; Males attempt to mate with ALL of the females within their "neighbourhood" (i.e., on the 8 patches directly surrounding them
  ; Mating is successful if the male's coercion-value is greater than the female's resisance-value AND if males successfully transfer sperm (which is traded-off against coercion)...
  ask patches with [ gender = "male" ] [ ; male procedure...
    let potential-mates neighbors with [ gender = "female" and pop-name = [ pop-name ] of myself ]
    set mating-attempts count potential-mates ; this calculates the number of mating attempts made by each male...
    set mating-number count potential-mates with [total-resistance-value < [total-coercion-value] of myself]
    if potential-mates != nobody [
      set list-of-mate-order n-values mating-attempts [ i -> i + 1 ] ; this creates a list of numbers from 1 to n number of potential mates for each male...
      ask potential-mates [
        set mating-attempts mating-attempts + 1
;; Now, the code that decides whether potential mates actually receive sperm...
        ifelse is-resistance-involved-in-mating? = TRUE [
        if [total-coercion-value] of myself >= total-resistance-value [ ;; if males are coercive enough to overcome female resistance...
          if random-float 1 < prob-of-sperm-transfer ( [total-coercion-value] of myself ) ( item 0 [list-of-mate-order] of myself ) [ ; ...and if a randomly selected number between 0 and 1 is less than the probability of sperm transfer (see report function above)...
        ;; ...then mating takes place and sperm is transferred...
            set mate-ids lput [patch-identity] of myself mate-ids ; and each female adds their mate's ID to her list of mates; females will chose one of these males at random to sire her offspring (see below)...
            set mating-number mating-number + 1
            set list-of-partners-coercion lput [my-coercion] of myself list-of-partners-coercion
            set list-of-partners-resistance lput [my-resistance] of myself list-of-partners-resistance
            set list-of-partners-RM lput [my-RM] of myself list-of-partners-RM
    ask myself [
      set list-of-mate-order remove-item 0 list-of-mate-order ] ; each female removes their number from the male's mating number list...
]]]
    [       set mate-ids lput [patch-identity] of myself mate-ids ; and each female adds their mate's ID to her list of mates; females will chose one of these males at random to sire her offspring (see below)...
            set mating-number mating-number + 1
            set list-of-partners-coercion lput [my-coercion] of myself list-of-partners-coercion
            set list-of-partners-resistance lput [my-resistance] of myself list-of-partners-resistance
            set list-of-partners-RM lput [my-RM] of myself list-of-partners-RM
    ask myself [
      set list-of-mate-order remove-item 0 list-of-mate-order ] ; each female removes their number from the male's mating number list...
    ]
  ]]]
end

to get-females-to-choose-sire-and-allocate-offspring-number
  ask patches with [gender = "female"] [
    if mating-number > 0 [
      if empty? mate-ids = FALSE [
        set sire-of-my-offspring one-of mate-ids
        let mates-spot position sire-of-my-offspring mate-ids
        set partners-coercion item mates-spot list-of-partners-coercion
        set partners-resistance item mates-spot list-of-partners-resistance
        set partners-RM item mates-spot list-of-partners-RM
  ]]
      ; females calculate the number of offspring they'll produce based on their mating number and the fitness function "female-w" (see formula above)
    if pop-location = "1" [ ;; population in the centre reproduces at highest optimum
    let real-intercept optimal-W-for-mated-females
    set total-offspring female-w mating-number real-intercept ]
  if pop-location = "2" [
    let real-intercept (optimal-W-for-mated-females - reduction)
    set total-offspring female-w mating-number real-intercept ]
  if pop-location = "3" [
    let real-intercept (optimal-W-for-mated-females - ( reduction * 2 ))
      set total-offspring female-w mating-number real-intercept ]
      if pop-location = "4" [
    let real-intercept (optimal-W-for-mated-females - ( reduction * 3 ))
      set total-offspring female-w mating-number real-intercept ]
      if pop-location = "5" [
    let real-intercept (optimal-W-for-mated-females - ( reduction * 4 ))
      set total-offspring female-w mating-number real-intercept ]
      if pop-location = "6" [
    let real-intercept (optimal-W-for-mated-females - ( reduction * 5 ))
      set total-offspring female-w mating-number real-intercept ]
      if pop-location = "7" [
    let real-intercept (optimal-W-for-mated-females - ( reduction * 6 ))
      set total-offspring female-w mating-number real-intercept ]
      if pop-location = "8" [
    let real-intercept (optimal-W-for-mated-females - ( reduction * 7 ))
      set total-offspring female-w mating-number real-intercept ]
  if total-offspring < 0 [
    set total-offspring 0 ]
    if mating-number = 0 and pcolor = pink [
      set total-offspring 0 ]
  ]
end

to get-females-to-reproduce ; adult procedure
  ask patches with [ gender = "female" and mating-number > 0 ]  [
      reproduce-sexually ]
  ask patches with [ pcolor = lime and mating-number = 0 ] [
      reproduce-parthenogenetically ]
end

to-report cost-of-resistance [ p q ] ; where p is no. of resistance alleles of the female, and q is mating number
ifelse cost-of-resistance? = TRUE [
  report (1 - ((1 / steepness-of-resistance-cost) * p * q )) ;; this calculates to fecundity cost of resistance (it reports a value between 0 and 1; this is the proportion of a female's egg output that fails because of the cost of resistance)
  ]
  [ report 1 ]
end

to reproduce-sexually ; mated female procedure
  ifelse is-resistance-involved-in-mating? = TRUE and resistance-cost? = TRUE [
    set fitness total-offspring * cost-of-resistance (total-resistance-value) (mating-attempts)
  ]
  [
    set fitness total-offspring
  ]
    sprout round fitness [ ; mated-female-asking-eggs-procedure
        set Tpop-name [ pop-name ] of myself
        set Tpop-location [ pop-location ] of myself
        set Tmaternal-coercion [ my-coercion ] of myself
        set Tmaternal-resistance [ my-resistance ] of myself
        set Tpaternal-coercion [ partners-coercion ] of myself
        set Tpaternal-resistance [ partners-resistance ] of myself
        set Tmaternal-RM [ my-RM ] of myself
        set Tpaternal-RM [ partners-RM ] of myself
        set Tneighbouring-pops [neighbouring-pops] of myself
        ifelse random-float 1 < 0.5 [ set color pink ] [ set color blue ]
        if color = pink [ set Tgender "female" ]
        if color = blue [ set Tgender "male" ]
        set shape "circle"
        set size 0.5
        set Tpartners-coercion []
        set Tpartners-resistance []
        set Tpartners-RM []
        set Tmating-attempts 0
        set Tmating-number 0
        set Ttotal-offspring 0
        set Tsurviving-offspring 0
        set Tdispersal-distance 0
        set Tcoercion-from-father []
        set Tcoercion-from-mother []
        set Tresistance-from-father []
        set Tresistance-from-mother []
        set Tmigration-destination []
  ]
end

to reproduce-parthenogenetically ; unmated female procedure
    ifelse is-resistance-involved-in-mating? = TRUE and resistance-cost? = TRUE [
  if mating-attempts = 0 and pop-location = "1" [ set fitness optimal-W-for-mated-females * deviation-from-asexual-intercept ]
  if mating-attempts = 0 and pop-location = "2" [ set fitness ((optimal-W-for-mated-females * deviation-from-asexual-intercept) - reduction) ]
  if mating-attempts = 0 and pop-location = "3" [ set fitness ((optimal-W-for-mated-females * deviation-from-asexual-intercept) - (2 * reduction)) ]
  if mating-attempts = 0 and pop-location = "4" [ set fitness ((optimal-W-for-mated-females * deviation-from-asexual-intercept) - (3 * reduction)) ]
  if mating-attempts = 0 and pop-location = "5" [ set fitness ((optimal-W-for-mated-females * deviation-from-asexual-intercept) - (4 * reduction)) ]
  if mating-attempts = 0 and pop-location = "6" [ set fitness ((optimal-W-for-mated-females * deviation-from-asexual-intercept) - (5 * reduction)) ]
  if mating-attempts = 0 and pop-location = "7" [ set fitness ((optimal-W-for-mated-females * deviation-from-asexual-intercept) - (6 * reduction)) ]
  if mating-attempts = 0 and pop-location = "8" [ set fitness ((optimal-W-for-mated-females * deviation-from-asexual-intercept) - (7 * reduction)) ]

  if mating-attempts > 0 and pop-location = "1" [ set fitness optimal-W-for-mated-females * deviation-from-asexual-intercept * cost-of-resistance (total-resistance-value) (mating-attempts) ]
  if mating-attempts > 0 and pop-location = "2" [ set fitness ((optimal-W-for-mated-females * deviation-from-asexual-intercept * cost-of-resistance (total-resistance-value) (mating-attempts)) - reduction)]
  if mating-attempts > 0 and pop-location = "3" [ set fitness ((optimal-W-for-mated-females * deviation-from-asexual-intercept * cost-of-resistance (total-resistance-value) (mating-attempts)) - (2 * reduction))]
  if mating-attempts > 0 and pop-location = "4" [ set fitness ((optimal-W-for-mated-females * deviation-from-asexual-intercept * cost-of-resistance (total-resistance-value) (mating-attempts)) - (3 * reduction))]
  if mating-attempts > 0 and pop-location = "5" [ set fitness ((optimal-W-for-mated-females * deviation-from-asexual-intercept * cost-of-resistance (total-resistance-value) (mating-attempts)) - (4 * reduction))]
  if mating-attempts > 0 and pop-location = "6" [ set fitness ((optimal-W-for-mated-females * deviation-from-asexual-intercept * cost-of-resistance (total-resistance-value) (mating-attempts)) - (5 * reduction))]
  if mating-attempts > 0 and pop-location = "7" [ set fitness ((optimal-W-for-mated-females * deviation-from-asexual-intercept * cost-of-resistance (total-resistance-value) (mating-attempts)) - (6 * reduction))]
  if mating-attempts > 0 and pop-location = "8" [ set fitness ((optimal-W-for-mated-females * deviation-from-asexual-intercept * cost-of-resistance (total-resistance-value) (mating-attempts)) - (7 * reduction))]
  ]
  [  if pop-location = "1" [ set fitness optimal-W-for-mated-females * deviation-from-asexual-intercept ]
     if pop-location = "2" [ set fitness ((optimal-W-for-mated-females * deviation-from-asexual-intercept) - reduction) ]
     if pop-location = "3" [ set fitness ((optimal-W-for-mated-females * deviation-from-asexual-intercept) - (2 * reduction)) ]
     if pop-location = "4" [ set fitness ((optimal-W-for-mated-females * deviation-from-asexual-intercept) - (3 * reduction)) ]
     if pop-location = "5" [ set fitness ((optimal-W-for-mated-females * deviation-from-asexual-intercept) - (4 * reduction)) ]
     if pop-location = "6" [ set fitness ((optimal-W-for-mated-females * deviation-from-asexual-intercept) - (5 * reduction)) ]
     if pop-location = "7" [ set fitness ((optimal-W-for-mated-females * deviation-from-asexual-intercept) - (6 * reduction)) ]
     if pop-location = "8" [ set fitness ((optimal-W-for-mated-females * deviation-from-asexual-intercept) - (7 * reduction)) ]
  ]
  sprout round ( fitness ) [ ; unmated-female-asking-egg-procedure
        set Tpop-name [ pop-name ] of myself
        set Tpop-location [ pop-location ] of myself
        set color lime
        set Tgender "female"
        set shape "circle"
        set size 0.5
        set Tmy-coercion []
        set Tmy-resistance []
        set Tmy-RM []
        set Tpartners-coercion []
        set Tpartners-resistance []
        set Tpartners-RM []
        set Tmating-attempts 0
        set Tmating-number 0
        set Ttotal-offspring 0
        set Tsurviving-offspring 0
        set Tmaternal-coercion [ my-coercion ] of myself
        set Tmaternal-resistance [ my-resistance ] of myself
        set Tpaternal-coercion [ my-coercion ] of myself   ;; note that parthenogenetically produced female offspring have no fathers, so "paternal" genes are actually from the mother
        set Tpaternal-resistance [ my-resistance ] of myself
        set Tpaternal-RM [ my-RM ] of myself
        set Tmaternal-RM [ my-RM ] of myself
        set Ttotal-coercion-value []
        set Ttotal-resistance-value []
        set Ttotal-RM-value []
        set Tdispersal-distance 0
        set Tneighbouring-pops [neighbouring-pops] of myself
        set Tmigration-destination []
        set Tcoercion-from-father []
        set Tcoercion-from-mother []
        set Tresistance-from-father []
        set Tresistance-from-mother []
        set Tmigration-destination []
  ]
end

  to recombine-genomes
  ask turtles [
    ifelse random-float 1 < 0.5 [ set Tcoercion-from-father lput item 0 Tpaternal-coercion Tcoercion-from-father] [ set Tcoercion-from-father lput item 1 Tpaternal-coercion Tcoercion-from-father]
    ifelse random-float 1 < 0.5 [ set Tcoercion-from-father lput item 2 Tpaternal-coercion Tcoercion-from-father] [ set Tcoercion-from-father lput item 3 Tpaternal-coercion Tcoercion-from-father]
    ifelse random-float 1 < 0.5 [ set Tcoercion-from-father lput item 4 Tpaternal-coercion Tcoercion-from-father] [ set Tcoercion-from-father lput item 5 Tpaternal-coercion Tcoercion-from-father]
    ifelse random-float 1 < 0.5 [ set Tcoercion-from-father lput item 6 Tpaternal-coercion Tcoercion-from-father] [ set Tcoercion-from-father lput item 7 Tpaternal-coercion Tcoercion-from-father]
    ifelse random-float 1 < 0.5 [ set Tcoercion-from-father lput item 8 Tpaternal-coercion Tcoercion-from-father] [ set Tcoercion-from-father lput item 9 Tpaternal-coercion Tcoercion-from-father]
    ifelse random-float 1 < 0.5 [ set Tcoercion-from-father lput item 10 Tpaternal-coercion Tcoercion-from-father] [ set Tcoercion-from-father lput item 11 Tpaternal-coercion Tcoercion-from-father]
    ifelse random-float 1 < 0.5 [ set Tcoercion-from-father lput item 12 Tpaternal-coercion Tcoercion-from-father] [ set Tcoercion-from-father lput item 13 Tpaternal-coercion Tcoercion-from-father]
    ifelse random-float 1 < 0.5 [ set Tcoercion-from-father lput item 14 Tpaternal-coercion Tcoercion-from-father] [ set Tcoercion-from-father lput item 15 Tpaternal-coercion Tcoercion-from-father]
    ifelse random-float 1 < 0.5 [ set Tcoercion-from-father lput item 16 Tpaternal-coercion Tcoercion-from-father] [ set Tcoercion-from-father lput item 17 Tpaternal-coercion Tcoercion-from-father]
    ifelse random-float 1 < 0.5 [ set Tcoercion-from-father lput item 18 Tpaternal-coercion Tcoercion-from-father] [ set Tcoercion-from-father lput item 19 Tpaternal-coercion Tcoercion-from-father]

    ifelse random-float 1 < 0.5 [ set Tcoercion-from-mother lput item 0 Tmaternal-coercion Tcoercion-from-mother ] [ set Tcoercion-from-mother lput item 1 Tmaternal-coercion Tcoercion-from-mother]
    ifelse random-float 1 < 0.5 [ set Tcoercion-from-mother lput item 2 Tmaternal-coercion Tcoercion-from-mother ] [ set Tcoercion-from-mother lput item 3 Tmaternal-coercion Tcoercion-from-mother]
    ifelse random-float 1 < 0.5 [ set Tcoercion-from-mother lput item 4 Tmaternal-coercion Tcoercion-from-mother ] [ set Tcoercion-from-mother lput item 5 Tmaternal-coercion Tcoercion-from-mother]
    ifelse random-float 1 < 0.5 [ set Tcoercion-from-mother lput item 6 Tmaternal-coercion Tcoercion-from-mother ] [ set Tcoercion-from-mother lput item 7 Tmaternal-coercion Tcoercion-from-mother]
    ifelse random-float 1 < 0.5 [ set Tcoercion-from-mother lput item 8 Tmaternal-coercion Tcoercion-from-mother ] [ set Tcoercion-from-mother lput item 9 Tmaternal-coercion Tcoercion-from-mother]
    ifelse random-float 1 < 0.5 [ set Tcoercion-from-mother lput item 10 Tmaternal-coercion Tcoercion-from-mother ] [ set Tcoercion-from-mother lput item 11 Tmaternal-coercion Tcoercion-from-mother]
    ifelse random-float 1 < 0.5 [ set Tcoercion-from-mother lput item 12 Tmaternal-coercion Tcoercion-from-mother ] [ set Tcoercion-from-mother lput item 13 Tmaternal-coercion Tcoercion-from-mother]
    ifelse random-float 1 < 0.5 [ set Tcoercion-from-mother lput item 14 Tmaternal-coercion Tcoercion-from-mother ] [ set Tcoercion-from-mother lput item 15 Tmaternal-coercion Tcoercion-from-mother]
    ifelse random-float 1 < 0.5 [ set Tcoercion-from-mother lput item 16 Tmaternal-coercion Tcoercion-from-mother ] [ set Tcoercion-from-mother lput item 17 Tmaternal-coercion Tcoercion-from-mother]
    ifelse random-float 1 < 0.5 [ set Tcoercion-from-mother lput item 18 Tmaternal-coercion Tcoercion-from-mother ] [ set Tcoercion-from-mother lput item 19 Tmaternal-coercion Tcoercion-from-mother]

    set Tmy-coercion ( list (item 0 Tcoercion-from-father) (item 0 Tcoercion-from-mother) (item 1 Tcoercion-from-father) (item 1 Tcoercion-from-mother) (item 2 Tcoercion-from-father) (item 2 Tcoercion-from-mother)
      (item 3 Tcoercion-from-father) (item 3 Tcoercion-from-mother) (item 4 Tcoercion-from-father) (item 4 Tcoercion-from-mother)
      (item 5 Tcoercion-from-father) (item 5 Tcoercion-from-mother) (item 6 Tcoercion-from-father) (item 6 Tcoercion-from-mother) (item 7 Tcoercion-from-father) (item 7 Tcoercion-from-mother)
      (item 8 Tcoercion-from-father) (item 8 Tcoercion-from-mother) (item 9 Tcoercion-from-father) (item 9 Tcoercion-from-mother) )

    set Ttotal-coercion-value ( sum Tmy-coercion )

    ifelse random-float 1 < 0.5 [ set Tresistance-from-father lput item 0 Tpaternal-resistance Tresistance-from-father] [ set Tresistance-from-father lput item 1 Tpaternal-resistance Tresistance-from-father]
    ifelse random-float 1 < 0.5 [ set Tresistance-from-father lput item 2 Tpaternal-resistance Tresistance-from-father] [ set Tresistance-from-father lput item 3 Tpaternal-resistance Tresistance-from-father]
    ifelse random-float 1 < 0.5 [ set Tresistance-from-father lput item 4 Tpaternal-resistance Tresistance-from-father] [ set Tresistance-from-father lput item 5 Tpaternal-resistance Tresistance-from-father]
    ifelse random-float 1 < 0.5 [ set Tresistance-from-father lput item 6 Tpaternal-resistance Tresistance-from-father] [ set Tresistance-from-father lput item 7 Tpaternal-resistance Tresistance-from-father]
    ifelse random-float 1 < 0.5 [ set Tresistance-from-father lput item 8 Tpaternal-resistance Tresistance-from-father] [ set Tresistance-from-father lput item 9 Tpaternal-resistance Tresistance-from-father]
    ifelse random-float 1 < 0.5 [ set Tresistance-from-father lput item 10 Tpaternal-resistance Tresistance-from-father] [ set Tresistance-from-father lput item 11 Tpaternal-resistance Tresistance-from-father]
    ifelse random-float 1 < 0.5 [ set Tresistance-from-father lput item 12 Tpaternal-resistance Tresistance-from-father] [ set Tresistance-from-father lput item 13 Tpaternal-resistance Tresistance-from-father]
    ifelse random-float 1 < 0.5 [ set Tresistance-from-father lput item 14 Tpaternal-resistance Tresistance-from-father] [ set Tresistance-from-father lput item 15 Tpaternal-resistance Tresistance-from-father]
    ifelse random-float 1 < 0.5 [ set Tresistance-from-father lput item 16 Tpaternal-resistance Tresistance-from-father] [ set Tresistance-from-father lput item 17 Tpaternal-resistance Tresistance-from-father]
    ifelse random-float 1 < 0.5 [ set Tresistance-from-father lput item 18 Tpaternal-resistance Tresistance-from-father] [ set Tresistance-from-father lput item 19 Tpaternal-resistance Tresistance-from-father]

    ifelse random-float 1 < 0.5 [ set Tresistance-from-mother lput item 0 Tmaternal-resistance Tresistance-from-mother] [ set Tresistance-from-mother lput item 1 Tmaternal-resistance Tresistance-from-mother]
    ifelse random-float 1 < 0.5 [ set Tresistance-from-mother lput item 2 Tmaternal-resistance Tresistance-from-mother] [ set Tresistance-from-mother lput item 3 Tmaternal-resistance Tresistance-from-mother]
    ifelse random-float 1 < 0.5 [ set Tresistance-from-mother lput item 4 Tmaternal-resistance Tresistance-from-mother] [ set Tresistance-from-mother lput item 5 Tmaternal-resistance Tresistance-from-mother]
    ifelse random-float 1 < 0.5 [ set Tresistance-from-mother lput item 6 Tmaternal-resistance Tresistance-from-mother] [ set Tresistance-from-mother lput item 7 Tmaternal-resistance Tresistance-from-mother]
    ifelse random-float 1 < 0.5 [ set Tresistance-from-mother lput item 8 Tmaternal-resistance Tresistance-from-mother] [ set Tresistance-from-mother lput item 9 Tmaternal-resistance Tresistance-from-mother]
    ifelse random-float 1 < 0.5 [ set Tresistance-from-mother lput item 10 Tmaternal-resistance Tresistance-from-mother] [ set Tresistance-from-mother lput item 11 Tmaternal-resistance Tresistance-from-mother]
    ifelse random-float 1 < 0.5 [ set Tresistance-from-mother lput item 12 Tmaternal-resistance Tresistance-from-mother] [ set Tresistance-from-mother lput item 13 Tmaternal-resistance Tresistance-from-mother]
    ifelse random-float 1 < 0.5 [ set Tresistance-from-mother lput item 14 Tmaternal-resistance Tresistance-from-mother] [ set Tresistance-from-mother lput item 15 Tmaternal-resistance Tresistance-from-mother]
    ifelse random-float 1 < 0.5 [ set Tresistance-from-mother lput item 16 Tmaternal-resistance Tresistance-from-mother] [ set Tresistance-from-mother lput item 17 Tmaternal-resistance Tresistance-from-mother]
    ifelse random-float 1 < 0.5 [ set Tresistance-from-mother lput item 18 Tmaternal-resistance Tresistance-from-mother] [ set Tresistance-from-mother lput item 19 Tmaternal-resistance Tresistance-from-mother]

    set Tmy-resistance ( list (item 0 Tresistance-from-father) (item 0 Tresistance-from-mother) (item 1 Tresistance-from-father) (item 1 Tresistance-from-mother) (item 2 Tresistance-from-father) (item 2 Tresistance-from-mother)
      (item 3 Tresistance-from-father) (item 3 Tresistance-from-mother) (item 4 Tresistance-from-father) (item 4 Tresistance-from-mother)
      (item 5 Tresistance-from-father) (item 5 Tresistance-from-mother) (item 6 Tresistance-from-father) (item 6 Tresistance-from-mother) (item 7 Tresistance-from-father) (item 7 Tresistance-from-mother)
      (item 8 Tresistance-from-father) (item 8 Tresistance-from-mother) (item 9 Tresistance-from-father) (item 9 Tresistance-from-mother) )
    set Ttotal-resistance-value ( sum Tmy-resistance )

    ifelse random-float 1 < 0.5 [ set TRM-from-father item 0 Tpaternal-RM ] [ set TRM-from-father item 1 Tpaternal-RM ]
    ifelse random-float 1 < 0.5 [ set TRM-from-mother item 0 Tmaternal-RM ] [ set TRM-from-mother item 1 Tmaternal-RM ]
    set Tmy-RM (list (TRM-from-father) (TRM-from-mother) )

    set Ttotal-RM-value ( sum Tmy-RM )
      if Ttotal-RM-value > 0 and gender = "female" [
        set color lime ]
      if Ttotal-RM-value > 0 and gender = "male" [
        set color yellow - 2 ]
      if Ttotal-RM-value = 0 and gender = "female" [
        set color pink ]
      if Ttotal-RM-value = 0 and gender = "male" [
        set color blue ]

      ;; Now, resistance and coercion loci undergo mutation
    if mutation? = TRUE [
      if random-float 1 <= mutation-rate [ set Tmy-coercion replace-item 0 Tmy-coercion abs ( (item 0 Tmy-coercion) - 1 )  ]
      if random-float 1 <= mutation-rate [ set Tmy-coercion replace-item 1 Tmy-coercion abs ( (item 1 Tmy-coercion) - 1 )  ]
      if random-float 1 <= mutation-rate [ set Tmy-coercion replace-item 2 Tmy-coercion abs ( (item 2 Tmy-coercion) - 1 )  ]
      if random-float 1 <= mutation-rate [ set Tmy-coercion replace-item 3 Tmy-coercion abs ( (item 3 Tmy-coercion) - 1 )  ]
      if random-float 1 <= mutation-rate [ set Tmy-coercion replace-item 4 Tmy-coercion abs ( (item 4 Tmy-coercion) - 1 )  ]
      if random-float 1 <= mutation-rate [ set Tmy-coercion replace-item 5 Tmy-coercion abs ( (item 5 Tmy-coercion) - 1 )  ]
      if random-float 1 <= mutation-rate [ set Tmy-coercion replace-item 6 Tmy-coercion abs ( (item 6 Tmy-coercion) - 1 )  ]
      if random-float 1 <= mutation-rate [ set Tmy-coercion replace-item 7 Tmy-coercion abs ( (item 7 Tmy-coercion) - 1 )  ]
      if random-float 1 <= mutation-rate [ set Tmy-coercion replace-item 8 Tmy-coercion abs ( (item 8 Tmy-coercion) - 1 )  ]
      if random-float 1 <= mutation-rate [ set Tmy-coercion replace-item 9 Tmy-coercion abs ( (item 9 Tmy-coercion) - 1 )  ]
      if random-float 1 <= mutation-rate [ set Tmy-coercion replace-item 10 Tmy-coercion abs ( (item 10 Tmy-coercion) - 1 )  ]
      if random-float 1 <= mutation-rate [ set Tmy-coercion replace-item 11 Tmy-coercion abs ( (item 11 Tmy-coercion) - 1 )  ]
      if random-float 1 <= mutation-rate [ set Tmy-coercion replace-item 12 Tmy-coercion abs ( (item 12 Tmy-coercion) - 1 )  ]
      if random-float 1 <= mutation-rate [ set Tmy-coercion replace-item 13 Tmy-coercion abs ( (item 13 Tmy-coercion) - 1 )  ]
      if random-float 1 <= mutation-rate [ set Tmy-coercion replace-item 14 Tmy-coercion abs ( (item 14 Tmy-coercion) - 1 )  ]
      if random-float 1 <= mutation-rate [ set Tmy-coercion replace-item 15 Tmy-coercion abs ( (item 15 Tmy-coercion) - 1 )  ]
      if random-float 1 <= mutation-rate [ set Tmy-coercion replace-item 16 Tmy-coercion abs ( (item 16 Tmy-coercion) - 1 )  ]
      if random-float 1 <= mutation-rate [ set Tmy-coercion replace-item 17 Tmy-coercion abs ( (item 17 Tmy-coercion) - 1 )  ]
      if random-float 1 <= mutation-rate [ set Tmy-coercion replace-item 18 Tmy-coercion abs ( (item 18 Tmy-coercion) - 1 )  ]
      if random-float 1 <= mutation-rate [ set Tmy-coercion replace-item 19 Tmy-coercion abs ( (item 19 Tmy-coercion) - 1 )  ]

      if random-float 1 <= mutation-rate [ set Tmy-resistance replace-item 0 Tmy-resistance abs ( (item 0 Tmy-resistance) - 1 )  ]
      if random-float 1 <= mutation-rate [ set Tmy-resistance replace-item 1 Tmy-resistance abs ( (item 1 Tmy-resistance) - 1 )  ]
      if random-float 1 <= mutation-rate [ set Tmy-resistance replace-item 2 Tmy-resistance abs ( (item 2 Tmy-resistance) - 1 )  ]
      if random-float 1 <= mutation-rate [ set Tmy-resistance replace-item 3 Tmy-resistance abs ( (item 3 Tmy-resistance) - 1 )  ]
      if random-float 1 <= mutation-rate [ set Tmy-resistance replace-item 4 Tmy-resistance abs ( (item 4 Tmy-resistance) - 1 )  ]
      if random-float 1 <= mutation-rate [ set Tmy-resistance replace-item 5 Tmy-resistance abs ( (item 5 Tmy-resistance) - 1 )  ]
      if random-float 1 <= mutation-rate [ set Tmy-resistance replace-item 6 Tmy-resistance abs ( (item 6 Tmy-resistance) - 1 )  ]
      if random-float 1 <= mutation-rate [ set Tmy-resistance replace-item 7 Tmy-resistance abs ( (item 7 Tmy-resistance) - 1 )  ]
      if random-float 1 <= mutation-rate [ set Tmy-resistance replace-item 8 Tmy-resistance abs ( (item 8 Tmy-resistance) - 1 )  ]
      if random-float 1 <= mutation-rate [ set Tmy-resistance replace-item 9 Tmy-resistance abs ( (item 9 Tmy-resistance) - 1 )  ]
      if random-float 1 <= mutation-rate [ set Tmy-resistance replace-item 10 Tmy-resistance abs ( (item 10 Tmy-resistance) - 1 )  ]
      if random-float 1 <= mutation-rate [ set Tmy-resistance replace-item 11 Tmy-resistance abs ( (item 11 Tmy-resistance) - 1 )  ]
      if random-float 1 <= mutation-rate [ set Tmy-resistance replace-item 12 Tmy-resistance abs ( (item 12 Tmy-resistance) - 1 )  ]
      if random-float 1 <= mutation-rate [ set Tmy-resistance replace-item 13 Tmy-resistance abs ( (item 13 Tmy-resistance) - 1 )  ]
      if random-float 1 <= mutation-rate [ set Tmy-resistance replace-item 14 Tmy-resistance abs ( (item 14 Tmy-resistance) - 1 )  ]
      if random-float 1 <= mutation-rate [ set Tmy-resistance replace-item 15 Tmy-resistance abs ( (item 15 Tmy-resistance) - 1 )  ]
      if random-float 1 <= mutation-rate [ set Tmy-resistance replace-item 16 Tmy-resistance abs ( (item 16 Tmy-resistance) - 1 )  ]
      if random-float 1 <= mutation-rate [ set Tmy-resistance replace-item 17 Tmy-resistance abs ( (item 17 Tmy-resistance) - 1 )  ]
      if random-float 1 <= mutation-rate [ set Tmy-resistance replace-item 18 Tmy-resistance abs ( (item 18 Tmy-resistance) - 1 )  ]
      if random-float 1 <= mutation-rate [ set Tmy-resistance replace-item 19 Tmy-resistance abs ( (item 19 Tmy-resistance) - 1 )  ]
    ]
  ]
end


to cull-excess-eggs ; egg procedure
  ;; if number of eggs is over the carrying capacity, ask a random selection to die...
  ask patches [ set available? TRUE ]
  if count turtles with [ Tpop-name = "1" ] > 400 [
    let count-1-turtles count turtles with [ Tpop-name = "1" ]
    let count-1-patches count patches with [ pop-name = "1" ]
    let count-1-dispersers (count-1-turtles - count-1-patches)
    ask n-of count-1-dispersers turtles with [ Tpop-name = "1" ] [
      die ] ] ;; excess eggs die...

  if count turtles with [ Tpop-name = "2" ] > 400 [
    let count-2-turtles count turtles with [ Tpop-name = "2" ]
    let count-2-patches count patches with [ pop-name = "2" ]
    let count-2-dispersers (count-2-turtles - count-2-patches)
    ask n-of count-2-dispersers turtles with [ Tpop-name = "2" ] [
      die ] ] ;; excess eggs die...

  if count turtles with [ Tpop-name = "3" ] > 400 [
    let count-3-turtles count turtles with [ Tpop-name = "3" ]
    let count-3-patches count patches with [ pop-name = "3" ]
    let count-3-dispersers (count-3-turtles - count-3-patches)
    ask n-of count-3-dispersers turtles with [ Tpop-name = "3" ] [
      die ] ] ;; excess eggs die...

  if count turtles with [ Tpop-name = "4" ] > 400 [
    let count-4-turtles count turtles with [ Tpop-name = "4" ]
    let count-4-patches count patches with [ pop-name = "4" ]
    let count-4-dispersers (count-4-turtles - count-4-patches)
    ask n-of count-4-dispersers turtles with [ Tpop-name = "4" ] [
      die ] ] ;; excess eggs die...

  if count turtles with [ Tpop-name = "5" ] > 400 [
    let count-5-turtles count turtles with [ Tpop-name = "5" ]
    let count-5-patches count patches with [ pop-name = "5" ]
    let count-5-dispersers (count-5-turtles - count-5-patches)
    ask n-of count-5-dispersers turtles with [ Tpop-name = "5" ] [
      die ] ] ;; excess eggs die...

  if count turtles with [ Tpop-name = "6" ] > 400 [
    let count-6-turtles count turtles with [ Tpop-name = "6" ]
    let count-6-patches count patches with [ pop-name = "6" ]
    let count-6-dispersers (count-6-turtles - count-6-patches)
    ask n-of count-6-dispersers turtles with [ Tpop-name = "6" ] [
      die ] ] ;; excess eggs die...

  if count turtles with [ Tpop-name = "7" ] > 400 [
    let count-7-turtles count turtles with [ Tpop-name = "7" ]
    let count-7-patches count patches with [ pop-name = "7" ]
    let count-7-dispersers (count-7-turtles - count-7-patches)
    ask n-of count-7-dispersers turtles with [ Tpop-name = "7" ] [
      die ] ] ;; excess eggs die...

  if count turtles with [ Tpop-name = "8" ] > 400 [
    let count-8-turtles count turtles with [ Tpop-name = "8" ]
    let count-8-patches count patches with [ pop-name = "8" ]
    let count-8-dispersers (count-8-turtles - count-8-patches)
    ask n-of count-8-dispersers turtles with [ Tpop-name = "8" ] [
      die ] ] ;; excess eggs die...
end


to determine-migrant-eggs
  let dispersal-rate-1 ( count turtles with [pop-name = "1"] / 400 )
  let number-of-emigrants-1 (floor ( dispersal-rate-1 * maximum-dispersal * 400 ) )
  let pop-count-1 count turtles with [Tpop-name = "1"]
  if pop-count-1 > 0 [
    ask n-of number-of-emigrants-1 turtles with [Tpop-name = "1"] [
      set shape "star" set Tmigration-destination one-of Tneighbouring-pops]
]

  let dispersal-rate-2 ( count turtles with [pop-name = "2"] / 400 )
  let number-of-emigrants-2 (floor ( dispersal-rate-2 * maximum-dispersal * 400 ) )
  let pop-count-2 count turtles with [Tpop-name = "2"]
  if pop-count-2 > 0 [
    ask n-of number-of-emigrants-2 turtles with [Tpop-name = "2"] [
      set shape "star" set Tmigration-destination one-of Tneighbouring-pops ]
]

  let dispersal-rate-3 ( count turtles with [pop-name = "3"] / 400 )
  let number-of-emigrants-3 (floor ( dispersal-rate-3 * maximum-dispersal * 400 ) )
  let pop-count-3 count turtles with [Tpop-name = "3"]
  if pop-count-3 > 0 [
    ask n-of number-of-emigrants-3 turtles with [Tpop-name = "3"] [
      set shape "star" set Tmigration-destination one-of Tneighbouring-pops ]
]

  let dispersal-rate-4 ( count turtles with [pop-name = "4"] / 400 )
  let number-of-emigrants-4 (floor ( dispersal-rate-4 * maximum-dispersal * 400 ) )
  let pop-count-4 count turtles with [Tpop-name = "4"]
  if pop-count-4 > 0 [
    ask n-of number-of-emigrants-4 turtles with [Tpop-name = "4"] [
      set shape "star" set Tmigration-destination one-of Tneighbouring-pops ]
]

  let dispersal-rate-5 ( count turtles with [pop-name = "5"] / 400 )
  let number-of-emigrants-5 (floor ( dispersal-rate-5 * maximum-dispersal * 400 ) )
  let pop-count-5 count turtles with [Tpop-name = "5"]
  if pop-count-5 > 0 [
    ask n-of number-of-emigrants-5 turtles with [Tpop-name = "5"] [
      set shape "star" set Tmigration-destination one-of Tneighbouring-pops ]
]

  let dispersal-rate-6 ( count turtles with [pop-name = "6"] / 400 )
  let number-of-emigrants-6 (floor ( dispersal-rate-6 * maximum-dispersal * 400 ) )
  let pop-count-6 count turtles with [Tpop-name = "6"]
  if pop-count-6 > 0 [
    ask n-of number-of-emigrants-6 turtles with [Tpop-name = "6"] [
      set shape "star" set Tmigration-destination one-of Tneighbouring-pops ]
]

  let dispersal-rate-7 ( count turtles with [pop-name = "7"] / 400 )
  let number-of-emigrants-7 (floor ( dispersal-rate-7 * maximum-dispersal * 400 ) )
  let pop-count-7 count turtles with [Tpop-name = "7"]
  if pop-count-7 > 0 [
    ask n-of number-of-emigrants-7 turtles with [Tpop-name = "7"] [
      set shape "star" set Tmigration-destination one-of Tneighbouring-pops ]
]

  let dispersal-rate-8 ( count turtles with [pop-name = "8"] / 400 )
  let number-of-emigrants-8 (floor ( dispersal-rate-8 * maximum-dispersal * 400 ) )
  let pop-count-8 count turtles with [Tpop-name = "8"]
  if pop-count-8 > 0 [
    ask n-of number-of-emigrants-8 turtles with [Tpop-name = "8"] [
      set shape "star" set Tmigration-destination one-of Tneighbouring-pops ]
]
end


to disperse-migrant-eggs
  ;; Star-shaped turtles/eggs that have been selected for dispersal disperse randomly to one of their neighbours...
  ask turtles with [ shape = "star" ] [
    move-to one-of patches with [ pop-name = [Tmigration-destination] of myself ]
    set shape "circle"
    set Tpop-name [pop-name] of patch-here
    set Tpop-location [pop-location] of patch-here
    set Tneighbouring-pops [neighbouring-pops] of patch-here
  ]
end


to get-adults-to-die
    clear-patches
    ;; give patches their pop-names and locations again so that turtles/eggs can move about...
  ask patches [
    set available? TRUE
    if (pxcor < 20) [ set pop-name "1" set pop-location "1"]
    if (pxcor >= 20) [ set pop-name "2" set pop-location "2"]
    if (pxcor >= 40) [ set pop-name "3" set pop-location "3"]
    if (pxcor >= 60) [ set pop-name "4" set pop-location "4"]
    if (pxcor >= 80) [ set pop-name "5" set pop-location "5"]
    if (pxcor >= 100) [ set pop-name "6" set pop-location "6"]
    if (pxcor >= 120) [ set pop-name "7" set pop-location "7"]
    if (pxcor >= 140) [ set pop-name "8" set pop-location "8"]

    if pop-name = "1" [ set neighbouring-pops ( list ("2") )]
    if pop-name = "2" [ set neighbouring-pops ( list ("1") ("3") )]
    if pop-name = "3" [ set neighbouring-pops ( list ("2") ("4") )]
    if pop-name = "4" [ set neighbouring-pops ( list ("3") ("5") )]
    if pop-name = "5" [ set neighbouring-pops ( list ("4") ("6") )]
    if pop-name = "6" [ set neighbouring-pops ( list ("5") ("7") )]
    if pop-name = "7" [ set neighbouring-pops ( list ("6") ("8") )]
    if pop-name = "8" [ set neighbouring-pops ( list ("7") )]
  ]
end

  ;; Now, ask all subpops with populations greater than carrying capacity to cull back down to 400 individuals...
  ;; And distribute turtles/juveniles to their own spot/patch...

to cull-excess-and-send-recruits-to-adult-spots

  let pop-size-1 count turtles with [Tpop-name = "1"]
  if pop-size-1 > 400 [
    ask n-of ( pop-size-1 - 400 ) turtles with [Tpop-name = "1"] [
      die ]]
ask turtles with [ Tpop-name = "1" ] [ ;; redistribute recruits within current home population...
  move-to one-of patches with [ pop-name = "1" and available? = TRUE ]
  ask patch-here [
    set available? FALSE ]]

let pop-size-2 count turtles with [Tpop-name = "2"]
if pop-size-2 > 400 [
  ask n-of ( pop-size-2 - 400 ) turtles with [Tpop-name = "2"] [
    die ]]
ask turtles with [ Tpop-name = "2" ] [ ;; redistribute recruits within current home population...
  move-to one-of patches with [ pop-name = "2" and available? = TRUE ]
  ask patch-here [
    set available? FALSE ]]

  let pop-size-3 count turtles with [Tpop-name = "3"]
if pop-size-3 > 400 [
  ask n-of ( pop-size-3 - 400 ) turtles with [Tpop-name = "3"] [
    die ]]
ask turtles with [ Tpop-name = "3" ] [ ;; redistribute recruits within current home population...
  move-to one-of patches with [ pop-name = "3" and available? = TRUE ]
  ask patch-here [
    set available? FALSE ]]

  let pop-size-4 count turtles with [Tpop-name = "4"]
if pop-size-4 > 400 [
  ask n-of ( pop-size-4 - 400 ) turtles with [Tpop-name = "4"] [
    die ]]
ask turtles with [ Tpop-name = "4" ] [ ;; redistribute recruits within current home population...
  move-to one-of patches with [ pop-name = "4" and available? = TRUE ]
  ask patch-here [
    set available? FALSE ]]

  let pop-size-5 count turtles with [Tpop-name = "5"]
if pop-size-5 > 400 [
  ask n-of ( pop-size-5 - 400 ) turtles with [Tpop-name = "5"] [
    die ]]
ask turtles with [ Tpop-name = "5" ] [ ;; redistribute recruits within current home population...
  move-to one-of patches with [ pop-name = "5" and available? = TRUE ]
  ask patch-here [
    set available? FALSE ]]

  let pop-size-6 count turtles with [Tpop-name = "6"]
if pop-size-6 > 400 [
  ask n-of ( pop-size-6 - 400 ) turtles with [Tpop-name = "6"] [
    die ]]
ask turtles with [ Tpop-name = "6" ] [ ;; redistribute recruits within current home population...
  move-to one-of patches with [ pop-name = "6" and available? = TRUE ]
  ask patch-here [
    set available? FALSE ]]

  let pop-size-7 count turtles with [Tpop-name = "7"]
if pop-size-7 > 400 [
  ask n-of ( pop-size-7 - 400 ) turtles with [Tpop-name = "7"] [
    die ]]
ask turtles with [ Tpop-name = "7" ] [ ;; redistribute recruits within current home population...
  move-to one-of patches with [ pop-name = "7" and available? = TRUE ]
  ask patch-here [
    set available? FALSE ]]

  let pop-size-8 count turtles with [Tpop-name = "8"]
if pop-size-8 > 400 [
  ask n-of ( pop-size-8 - 400 ) turtles with [Tpop-name = "8"] [
    die ]]
ask turtles with [ Tpop-name = "8" ] [ ;; redistribute recruits within current home population...
  move-to one-of patches with [ pop-name = "8" and available? = TRUE ]
  ask patch-here [
    set available? FALSE ]]
end

to hatch-eggs-into-new-adults ; turtle procedure
  ask turtles [ ; patch procedure
    if refugia = "small" [
      if ticks < burn-in-time [ ;; This code produces a "small refugia" prior to the introduction of the P allele by making the 4 right-hand habitats uninhabitable
        ask turtles with [Tpop-location = "2" or Tpop-location = "3" or Tpop-location = "4" or Tpop-location = "5" or Tpop-location = "6" or Tpop-location = "7" or Tpop-location = "8"] [
          die
    ]]]
    if refugia = "large" [
      if ticks < burn-in-time [ ;; This code produces a "large refugia" prior to the introduction of the P allele by making  the 7 right-hand habitats uninhabitable
        ask turtles with [Tpop-location = "5" or Tpop-location = "6" or Tpop-location = "7" or Tpop-location = "8"] [
          die
    ]]]
         ;; Note that if refugia = "none", then things progress as normal...
    ask patch-here [
    set gender [ Tgender ] of myself
    set my-coercion [ Tmy-coercion ] of myself
    set my-resistance [ Tmy-resistance ] of myself
    set my-RM [ Tmy-RM ] of myself
    set partners-coercion []
    set partners-resistance []
    set partners-RM []
    set mating-attempts 0
    set mating-number 0
    set maternal-coercion [ Tmaternal-coercion ] of myself
    set maternal-resistance [ Tmaternal-resistance ] of myself
    set paternal-coercion [ Tpaternal-coercion ] of myself
    set paternal-resistance [ Tpaternal-resistance ] of myself
    set paternal-RM [ Tpaternal-RM ] of myself
    set maternal-RM [ Tmaternal-RM ] of myself
    set total-offspring 0
    set surviving-offspring 0
    set total-coercion-value [ Ttotal-coercion-value ] of myself
    set total-resistance-value [ Ttotal-resistance-value ] of myself
    set total-RM-value [ Ttotal-RM-value ] of myself
      if [Ttotal-RM-value] of myself > 0 and [gender] of myself = "female" [
        set pcolor lime ]
      if [Ttotal-RM-value] of myself > 0 and [gender] of myself = "male" [
        set pcolor yellow - 2 ]
      if [Ttotal-RM-value] of myself = 0 and [gender] of myself = "female" [
        set pcolor pink ]
      if [Ttotal-RM-value] of myself = 0 and [gender] of myself = "male" [
        set pcolor blue ]
    set pop-name [ Tpop-name ] of myself
    set pop-location [ Tpop-location ] of myself
    set neighbouring-pops [ Tneighbouring-pops ] of myself
    set list-of-mate-order []
    set patch-identity (pxcor + (100 * pycor))
    set list-of-mate-order []
    set mating-order 0
    set mate-ids []
    set sire-of-my-offspring []
    set list-of-partners-coercion []
    set list-of-partners-resistance []
    set list-of-partners-RM []
  ]
  die ]
end


to-report dens-all
report count patches with [ pcolor != black ]
end

to-report dens-1
report count patches with [ pcolor != black and pop-name = "1" ]
end

to-report dens-2
report count patches with [ pcolor != black and pop-name = "2" ]
end

to-report dens-3
report count patches with [ pcolor != black and pop-name = "3" ]
end

to-report dens-4
report count patches with [ pcolor != black and pop-name = "4" ]
end

to-report dens-5
report count patches with [ pcolor != black and pop-name = "5" ]
end

to-report dens-6
report count patches with [ pcolor != black and pop-name = "6" ]
end

to-report dens-7
report count patches with [ pcolor != black and pop-name = "7" ]
end

to-report dens-8
report count patches with [ pcolor != black and pop-name = "8" ]
end

to-report count-fem-all
report count patches with [ gender = "female" ]
end

to-report count-fem-1
report count patches with [ gender = "female" and pop-name = "1" ]
end

to-report count-fem-2
report count patches with [ gender = "female" and pop-name = "2" ]
end

to-report count-fem-3
report count patches with [ gender = "female" and pop-name = "3" ]
end

to-report count-fem-4
report count patches with [ gender = "female" and pop-name = "4" ]
end

to-report count-fem-5
report count patches with [ gender = "female" and pop-name = "5" ]
end

to-report count-fem-6
report count patches with [ gender = "female" and pop-name = "6" ]
end

to-report count-fem-7
report count patches with [ gender = "female" and pop-name = "7" ]
end

to-report count-fem-8
report count patches with [ gender = "female" and pop-name = "8" ]
end

to-report c-all
  ifelse count patches with [ gender = "male" ] = 0 [ report "NA" ]
  [ report sum [ total-coercion-value ] of patches with [ gender = "male" ] / ( 20 * ( dens-all - count-fem-all ) ) ]
end

to-report c-1
  ifelse count patches with [ gender = "male"  and pop-name = "1" ] = 0 [ report "NA" ]
  [ report sum [ total-coercion-value ] of patches with [ gender = "male" and pop-name = "1" ] / ( 20 * ( dens-1 - count-fem-1 ) ) ]
end

to-report c-2
  ifelse count patches with [ gender = "male"  and pop-name = "2" ] = 0 [ report "NA" ]
  [ report sum [ total-coercion-value ] of patches with [ gender = "male" and pop-name = "2" ] / ( 20 * ( dens-2 - count-fem-2 ) ) ]
end

to-report c-3
  ifelse count patches with [ gender = "male"  and pop-name = "3" ] = 0 [ report "NA" ]
  [ report sum [ total-coercion-value ] of patches with [ gender = "male" and pop-name = "3" ] / ( 20 * ( dens-3 - count-fem-3 ) ) ]
end

to-report c-4
  ifelse count patches with [ gender = "male"  and pop-name = "4" ] = 0 [ report "NA" ]
  [ report sum [ total-coercion-value ] of patches with [ gender = "male" and pop-name = "4" ] / ( 20 * ( dens-4 - count-fem-4 ) ) ]
end

to-report c-5
  ifelse count patches with [ gender = "male"  and pop-name = "5" ] = 0 [ report "NA" ]
  [ report sum [ total-coercion-value ] of patches with [ gender = "male" and pop-name = "5" ] / ( 20 * ( dens-5 - count-fem-5 ) ) ]
end

to-report c-6
  ifelse count patches with [ gender = "male"  and pop-name = "6" ] = 0 [ report "NA" ]
  [ report sum [ total-coercion-value ] of patches with [ gender = "male" and pop-name = "6" ] / ( 20 * ( dens-6 - count-fem-6 ) ) ]
end

to-report c-7
  ifelse count patches with [ gender = "male"  and pop-name = "7" ] = 0 [ report "NA" ]
  [ report sum [ total-coercion-value ] of patches with [ gender = "male" and pop-name = "7" ] / ( 20 * ( dens-7 - count-fem-7 ) ) ]
end

to-report c-8
  ifelse count patches with [ gender = "male"  and pop-name = "8" ] = 0 [ report "NA" ]
  [ report sum [ total-coercion-value ] of patches with [ gender = "male" and pop-name = "8" ] / ( 20 * ( dens-8 - count-fem-8 ) ) ]
end

to-report r-all
  ifelse count patches with [ gender = "female" ] = 0 [ report "NA" ]
  [ report sum [ total-resistance-value ] of patches with [ gender = "female" ] / ( 20 * count-fem-all ) ]
end

to-report r-1
  ifelse count patches with [ gender = "female"  and pop-name = "1" ] = 0 [ report "NA" ]
  [ report sum [ total-resistance-value ] of patches with [ gender = "female" and pop-name = "1" ] / ( 20 * count-fem-1 ) ]
end

to-report r-2
  ifelse count patches with [ gender = "female"  and pop-name = "2" ] = 0 [ report "NA" ]
  [ report sum [ total-resistance-value ] of patches with [ gender = "female" and pop-name = "2" ] / ( 20 * count-fem-2 ) ]
end

to-report r-3
  ifelse count patches with [ gender = "female"  and pop-name = "3" ] = 0 [ report "NA" ]
  [ report sum [ total-resistance-value ] of patches with [ gender = "female" and pop-name = "3" ] / ( 20 * count-fem-3 ) ]
end

to-report r-4
  ifelse count patches with [ gender = "female"  and pop-name = "4" ] = 0 [ report "NA" ]
  [ report sum [ total-resistance-value ] of patches with [ gender = "female" and pop-name = "4" ] / ( 20 * count-fem-4 ) ]
end

to-report r-5
  ifelse count patches with [ gender = "female"  and pop-name = "5" ] = 0 [ report "NA" ]
  [ report sum [ total-resistance-value ] of patches with [ gender = "female" and pop-name = "5" ] / ( 20 * count-fem-5 ) ]
end

to-report r-6
  ifelse count patches with [ gender = "female"  and pop-name = "6" ] = 0 [ report "NA" ]
  [ report sum [ total-resistance-value ] of patches with [ gender = "female" and pop-name = "6" ] / ( 20 * count-fem-6 ) ]
end

to-report r-7
  ifelse count patches with [ gender = "female"  and pop-name = "7" ] = 0 [ report "NA" ]
  [ report sum [ total-resistance-value ] of patches with [ gender = "female" and pop-name = "7" ] / ( 20 * count-fem-7 ) ]
end

to-report r-8
  ifelse count patches with [ gender = "female"  and pop-name = "8" ] = 0 [ report "NA" ]
  [ report sum [ total-resistance-value ] of patches with [ gender = "female" and pop-name = "8" ] / ( 20 * count-fem-8 ) ]
end

to-report p-allele-all
  ifelse count patches with [ pcolor != black ] = 0 [ report "NA" ]
  [ report sum [ total-RM-value ] of patches with [ pcolor != black ] / dens-all ]
end

to-report p-allele-1
  ifelse count patches with [ pcolor != black  and pop-name = "1" ] = 0 [ report "NA" ]
  [ report sum [ total-RM-value ] of patches with [ pcolor != black  and pop-name = "1" ] / ( 2 * dens-1 ) ]
end

to-report p-allele-2
  ifelse count patches with [ pcolor != black  and pop-name = "2" ] = 0 [ report "NA" ]
  [ report sum [ total-RM-value ] of patches with [ pcolor != black  and pop-name = "2" ] / ( 2 * dens-2 ) ]
end

to-report p-allele-3
  ifelse count patches with [ pcolor != black  and pop-name = "3" ] = 0 [ report "NA" ]
  [ report sum [ total-RM-value ] of patches with [ pcolor != black  and pop-name = "3" ] / ( 2 * dens-3 ) ]
end

to-report p-allele-4
  ifelse count patches with [ pcolor != black  and pop-name = "4" ] = 0 [ report "NA" ]
  [ report sum [ total-RM-value ] of patches with [ pcolor != black  and pop-name = "4" ] / ( 2 * dens-4 ) ]
end

to-report p-allele-5
  ifelse count patches with [ pcolor != black  and pop-name = "5" ] = 0 [ report "NA" ]
  [ report sum [ total-RM-value ] of patches with [ pcolor != black  and pop-name = "5" ] / ( 2 * dens-5 ) ]
end

to-report p-allele-6
  ifelse count patches with [ pcolor != black  and pop-name = "6" ] = 0 [ report "NA" ]
  [ report sum [ total-RM-value ] of patches with [ pcolor != black  and pop-name = "6" ] / ( 2 * dens-6 ) ]
end

to-report p-allele-7
  ifelse count patches with [ pcolor != black  and pop-name = "7" ] = 0 [ report "NA" ]
  [ report sum [ total-RM-value ] of patches with [ pcolor != black  and pop-name = "7" ] / ( 2 * dens-7 ) ]
end

to-report p-allele-8
  ifelse count patches with [ pcolor != black  and pop-name = "8" ] = 0 [ report "NA" ]
  [ report sum [ total-RM-value ] of patches with [ pcolor != black  and pop-name = "8" ] / ( 2 * dens-8 ) ]
end

to-report p-all
  ifelse count patches with [ gender = "female" ] = 0 [ report "NA" ]
  [ report sum [ total-RM-value ] of patches with [ gender = "female" ] / ( 2 * count-fem-all ) ]
end

to-report p-1
  ifelse count patches with [ gender = "female"  and pop-name = "1" ] = 0 [ report "NA" ]
  [ report sum [ total-RM-value ] of patches with [ gender = "female" and pop-name = "1" ] / ( 2 * count-fem-1 ) ]
end

to-report p-2
  ifelse count patches with [ gender = "female"  and pop-name = "2" ] = 0 [ report "NA" ]
  [ report sum [ total-RM-value ] of patches with [ gender = "female" and pop-name = "2" ] / ( 2 * count-fem-2 ) ]
end

to-report p-3
  ifelse count patches with [ gender = "female"  and pop-name = "3" ] = 0 [ report "NA" ]
  [ report sum [ total-RM-value ] of patches with [ gender = "female" and pop-name = "3" ] / ( 2 * count-fem-3 ) ]
end

to-report p-4
  ifelse count patches with [ gender = "female"  and pop-name = "4" ] = 0 [ report "NA" ]
  [ report sum [ total-RM-value ] of patches with [ gender = "female" and pop-name = "4" ] / ( 2 * count-fem-4 ) ]
end

to-report p-5
  ifelse count patches with [ gender = "female"  and pop-name = "5" ] = 0 [ report "NA" ]
  [ report sum [ total-RM-value ] of patches with [ gender = "female" and pop-name = "5" ] / ( 2 * count-fem-5 ) ]
end

to-report p-6
  ifelse count patches with [ gender = "female"  and pop-name = "6" ] = 0 [ report "NA" ]
  [ report sum [ total-RM-value ] of patches with [ gender = "female" and pop-name = "6" ] / ( 2 * count-fem-6 ) ]
end

to-report p-7
  ifelse count patches with [ gender = "female"  and pop-name = "7" ] = 0 [ report "NA" ]
  [ report sum [ total-RM-value ] of patches with [ gender = "female" and pop-name = "7" ] / ( 2 * count-fem-7 ) ]
end

to-report p-8
  ifelse count patches with [ gender = "female"  and pop-name = "8" ] = 0 [ report "NA" ]
  [ report sum [ total-RM-value ] of patches with [ gender = "female" and pop-name = "8" ] / ( 2 * count-fem-8 ) ]
end

to-report sr-all
  ifelse count patches with [ pcolor != black ] = 0 [ report "NA" ]
  [ report count patches with [ gender = "female" ] / dens-all ]
end

to-report sr-1
  ifelse count patches with [ pcolor != black and pop-name = "1" ] = 0 [ report "NA" ]
  [ report count patches with [ gender = "female" and pop-name = "1" ] / dens-1 ]
end

to-report sr-2
  ifelse count patches with [ pcolor != black and pop-name = "2" ] = 0 [ report "NA" ]
  [ report count patches with [ gender = "female" and pop-name = "2" ] / dens-2 ]
end

to-report sr-3
  ifelse count patches with [ pcolor != black and pop-name = "3" ] = 0 [ report "NA" ]
  [ report count patches with [ gender = "female" and pop-name = "3" ] / dens-3 ]
end

to-report sr-4
  ifelse count patches with [ pcolor != black and pop-name = "4" ] = 0 [ report "NA" ]
  [ report count patches with [ gender = "female" and pop-name = "4" ] / dens-4 ]
end

to-report sr-5
  ifelse count patches with [ pcolor != black and pop-name = "5" ] = 0 [ report "NA" ]
  [ report count patches with [ gender = "female" and pop-name = "5" ] / dens-5 ]
end

to-report sr-6
  ifelse count patches with [ pcolor != black and pop-name = "6" ] = 0 [ report "NA" ]
  [ report count patches with [ gender = "female" and pop-name = "6" ] / dens-6 ]
end

to-report sr-7
  ifelse count patches with [ pcolor != black and pop-name = "7" ] = 0 [ report "NA" ]
  [ report count patches with [ gender = "female" and pop-name = "7" ] / dens-7 ]
end

to-report sr-8
  ifelse count patches with [ pcolor != black and pop-name = "8" ] = 0 [ report "NA" ]
  [ report count patches with [ gender = "female" and pop-name = "8" ] / dens-8 ]
end
@#$#@#$#@
GRAPHICS-WINDOW
250
10
1858
219
-1
-1
10.0
1
10
1
1
1
0
0
0
1
0
159
0
19
1
1
1
ticks
100.0

BUTTON
13
10
109
93
setup
setup
NIL
1
T
OBSERVER
NIL
NIL
NIL
NIL
1

BUTTON
112
11
209
93
start
go
T
1
T
OBSERVER
NIL
NIL
NIL
NIL
1

MONITOR
15
148
249
193
generations
generations
17
1
11

CHOOSER
15
102
249
147
initial-population-number
initial-population-number
3200
0

SLIDER
13
275
249
308
gradient
gradient
0
5
1.0
0.5
1
NIL
HORIZONTAL

INPUTBOX
12
486
248
546
burn-in-time
50.0
1
0
Number

SLIDER
14
586
247
619
deviation-from-asexual-intercept
deviation-from-asexual-intercept
0
2
0.9
0.1
1
NIL
HORIZONTAL

SLIDER
12
343
249
376
reduction
reduction
0
0.7
0.7
0.1
1
NIL
HORIZONTAL

SLIDER
13
310
249
343
optimal-W-for-mated-females
optimal-W-for-mated-females
5
20
7.0
1
1
NIL
HORIZONTAL

SLIDER
13
778
248
811
maximum-dispersal
maximum-dispersal
0
0.1
0.05
0.001
1
NIL
HORIZONTAL

SWITCH
12
196
248
229
is-resistance-involved-in-mating?
is-resistance-involved-in-mating?
0
1
-1000

SWITCH
13
227
249
260
cost-of-carrying-p?
cost-of-carrying-p?
1
1
-1000

CHOOSER
15
624
153
669
refugia
refugia
"none" "small" "large"
0

SWITCH
13
554
172
587
resistance-cost?
resistance-cost?
0
1
-1000

PLOT
264
259
722
617
COEVOLUTION AT THE CORE
NIL
NIL
0.0
10.0
0.0
1.0
true
true
"" ""
PENS
"resistance" 1.0 0 -13840069 true "" "ifelse count patches with [gender = \"female\" and pop-name = \"1\"] = 0 [\nplot 0][\nplot mean [total-resistance-value] of patches with [gender = \"female\" and pop-name = \"1\"] / 20]"
"coercion" 1.0 0 -16777216 true "" "ifelse count patches with [gender = \"male\" and pop-name = \"1\"] = 0 [\nplot 0][\nplot mean [total-coercion-value] of patches with [gender = \"male\" and pop-name = \"1\"] / 20]"

SLIDER
15
695
226
728
steepness-of-resistance-cost
steepness-of-resistance-cost
0
150
80.0
10
1
NIL
HORIZONTAL

SLIDER
15
732
225
765
steepness-of-coercion-cost
steepness-of-coercion-cost
0
150
80.0
10
1
NIL
HORIZONTAL

PLOT
732
260
1181
617
COEVOLUTION AT THE EDGE
NIL
NIL
0.0
10.0
0.0
1.0
true
true
"" ""
PENS
"resistance" 1.0 0 -13840069 true "" "ifelse count patches with [gender = \"female\" and pop-name = \"8\"] = 0 [\nplot 0][\nplot mean [total-resistance-value] of patches with [gender = \"female\" and pop-name = \"8\"] / 20]"
"coercion" 1.0 0 -16777216 true "" "ifelse count patches with [gender = \"male\" and pop-name = \"8\"] = 0 [\nplot 0][\nplot mean [total-coercion-value] of patches with [gender = \"male\" and pop-name = \"8\"] / 20]"

SWITCH
319
696
481
729
cost-of-resistance?
cost-of-resistance?
0
1
-1000

SWITCH
319
738
481
771
cost-of-coercion?
cost-of-coercion?
0
1
-1000

PLOT
1188
260
1626
619
SEX RATIO
NIL
NIL
0.0
10.0
0.0
1.0
true
true
"" ""
PENS
"core" 1.0 0 -16777216 true "" "ifelse dens-1 = 0 [plot 0]\n[plot count-fem-1 / dens-1]"
"edge" 1.0 0 -2674135 true "" "ifelse dens-8 = 0 [plot 0]\n[plot count-fem-8 / dens-8]"

SWITCH
540
703
650
736
mutation?
mutation?
1
1
-1000

CHOOSER
539
747
677
792
mutation-rate
mutation-rate
0.01 0.001 1.0E-4
0

INPUTBOX
11
379
166
439
prop-of-pop-gone-mutant
0.01
1
0
Number

@#$#@#$#@
## WHAT IS IT?

(a general understanding of what the model is trying to show or explain)

## HOW IT WORKS

(what rules the agents use to create the overall behavior of the model)

## HOW TO USE IT

(how to use the model, including a description of each of the items in the Interface tab)

## THINGS TO NOTICE

(suggested things for the user to notice while running the model)

## THINGS TO TRY

(suggested things for the user to try to do (move sliders, switches, etc.) with the model)

## EXTENDING THE MODEL

(suggested things to add or change in the Code tab to make the model more complicated, detailed, accurate, etc.)

## NETLOGO FEATURES

(interesting or unusual features of NetLogo that the model uses, particularly in the Code tab; or where workarounds were needed for missing features)

## RELATED MODELS

(models in the NetLogo Models Library and elsewhere which are of related interest)

## CREDITS AND REFERENCES

(a reference to the model's URL on the web if it has one, as well as any other necessary credits, citations, and links)
@#$#@#$#@
default
true
0
Polygon -7500403 true true 150 5 40 250 150 205 260 250

airplane
true
0
Polygon -7500403 true true 150 0 135 15 120 60 120 105 15 165 15 195 120 180 135 240 105 270 120 285 150 270 180 285 210 270 165 240 180 180 285 195 285 165 180 105 180 60 165 15

arrow
true
0
Polygon -7500403 true true 150 0 0 150 105 150 105 293 195 293 195 150 300 150

box
false
0
Polygon -7500403 true true 150 285 285 225 285 75 150 135
Polygon -7500403 true true 150 135 15 75 150 15 285 75
Polygon -7500403 true true 15 75 15 225 150 285 150 135
Line -16777216 false 150 285 150 135
Line -16777216 false 150 135 15 75
Line -16777216 false 150 135 285 75

bug
true
0
Circle -7500403 true true 96 182 108
Circle -7500403 true true 110 127 80
Circle -7500403 true true 110 75 80
Line -7500403 true 150 100 80 30
Line -7500403 true 150 100 220 30

butterfly
true
0
Polygon -7500403 true true 150 165 209 199 225 225 225 255 195 270 165 255 150 240
Polygon -7500403 true true 150 165 89 198 75 225 75 255 105 270 135 255 150 240
Polygon -7500403 true true 139 148 100 105 55 90 25 90 10 105 10 135 25 180 40 195 85 194 139 163
Polygon -7500403 true true 162 150 200 105 245 90 275 90 290 105 290 135 275 180 260 195 215 195 162 165
Polygon -16777216 true false 150 255 135 225 120 150 135 120 150 105 165 120 180 150 165 225
Circle -16777216 true false 135 90 30
Line -16777216 false 150 105 195 60
Line -16777216 false 150 105 105 60

car
false
0
Polygon -7500403 true true 300 180 279 164 261 144 240 135 226 132 213 106 203 84 185 63 159 50 135 50 75 60 0 150 0 165 0 225 300 225 300 180
Circle -16777216 true false 180 180 90
Circle -16777216 true false 30 180 90
Polygon -16777216 true false 162 80 132 78 134 135 209 135 194 105 189 96 180 89
Circle -7500403 true true 47 195 58
Circle -7500403 true true 195 195 58

circle
false
0
Circle -7500403 true true 0 0 300

circle 2
false
0
Circle -7500403 true true 0 0 300
Circle -16777216 true false 30 30 240

cow
false
0
Polygon -7500403 true true 200 193 197 249 179 249 177 196 166 187 140 189 93 191 78 179 72 211 49 209 48 181 37 149 25 120 25 89 45 72 103 84 179 75 198 76 252 64 272 81 293 103 285 121 255 121 242 118 224 167
Polygon -7500403 true true 73 210 86 251 62 249 48 208
Polygon -7500403 true true 25 114 16 195 9 204 23 213 25 200 39 123

cylinder
false
0
Circle -7500403 true true 0 0 300

dot
false
0
Circle -7500403 true true 90 90 120

face happy
false
0
Circle -7500403 true true 8 8 285
Circle -16777216 true false 60 75 60
Circle -16777216 true false 180 75 60
Polygon -16777216 true false 150 255 90 239 62 213 47 191 67 179 90 203 109 218 150 225 192 218 210 203 227 181 251 194 236 217 212 240

face neutral
false
0
Circle -7500403 true true 8 7 285
Circle -16777216 true false 60 75 60
Circle -16777216 true false 180 75 60
Rectangle -16777216 true false 60 195 240 225

face sad
false
0
Circle -7500403 true true 8 8 285
Circle -16777216 true false 60 75 60
Circle -16777216 true false 180 75 60
Polygon -16777216 true false 150 168 90 184 62 210 47 232 67 244 90 220 109 205 150 198 192 205 210 220 227 242 251 229 236 206 212 183

fish
false
0
Polygon -1 true false 44 131 21 87 15 86 0 120 15 150 0 180 13 214 20 212 45 166
Polygon -1 true false 135 195 119 235 95 218 76 210 46 204 60 165
Polygon -1 true false 75 45 83 77 71 103 86 114 166 78 135 60
Polygon -7500403 true true 30 136 151 77 226 81 280 119 292 146 292 160 287 170 270 195 195 210 151 212 30 166
Circle -16777216 true false 215 106 30

flag
false
0
Rectangle -7500403 true true 60 15 75 300
Polygon -7500403 true true 90 150 270 90 90 30
Line -7500403 true 75 135 90 135
Line -7500403 true 75 45 90 45

flower
false
0
Polygon -10899396 true false 135 120 165 165 180 210 180 240 150 300 165 300 195 240 195 195 165 135
Circle -7500403 true true 85 132 38
Circle -7500403 true true 130 147 38
Circle -7500403 true true 192 85 38
Circle -7500403 true true 85 40 38
Circle -7500403 true true 177 40 38
Circle -7500403 true true 177 132 38
Circle -7500403 true true 70 85 38
Circle -7500403 true true 130 25 38
Circle -7500403 true true 96 51 108
Circle -16777216 true false 113 68 74
Polygon -10899396 true false 189 233 219 188 249 173 279 188 234 218
Polygon -10899396 true false 180 255 150 210 105 210 75 240 135 240

house
false
0
Rectangle -7500403 true true 45 120 255 285
Rectangle -16777216 true false 120 210 180 285
Polygon -7500403 true true 15 120 150 15 285 120
Line -16777216 false 30 120 270 120

leaf
false
0
Polygon -7500403 true true 150 210 135 195 120 210 60 210 30 195 60 180 60 165 15 135 30 120 15 105 40 104 45 90 60 90 90 105 105 120 120 120 105 60 120 60 135 30 150 15 165 30 180 60 195 60 180 120 195 120 210 105 240 90 255 90 263 104 285 105 270 120 285 135 240 165 240 180 270 195 240 210 180 210 165 195
Polygon -7500403 true true 135 195 135 240 120 255 105 255 105 285 135 285 165 240 165 195

line
true
0
Line -7500403 true 150 0 150 300

line half
true
0
Line -7500403 true 150 0 150 150

pentagon
false
0
Polygon -7500403 true true 150 15 15 120 60 285 240 285 285 120

person
false
0
Circle -7500403 true true 110 5 80
Polygon -7500403 true true 105 90 120 195 90 285 105 300 135 300 150 225 165 300 195 300 210 285 180 195 195 90
Rectangle -7500403 true true 127 79 172 94
Polygon -7500403 true true 195 90 240 150 225 180 165 105
Polygon -7500403 true true 105 90 60 150 75 180 135 105

plant
false
0
Rectangle -7500403 true true 135 90 165 300
Polygon -7500403 true true 135 255 90 210 45 195 75 255 135 285
Polygon -7500403 true true 165 255 210 210 255 195 225 255 165 285
Polygon -7500403 true true 135 180 90 135 45 120 75 180 135 210
Polygon -7500403 true true 165 180 165 210 225 180 255 120 210 135
Polygon -7500403 true true 135 105 90 60 45 45 75 105 135 135
Polygon -7500403 true true 165 105 165 135 225 105 255 45 210 60
Polygon -7500403 true true 135 90 120 45 150 15 180 45 165 90

sheep
false
15
Circle -1 true true 203 65 88
Circle -1 true true 70 65 162
Circle -1 true true 150 105 120
Polygon -7500403 true false 218 120 240 165 255 165 278 120
Circle -7500403 true false 214 72 67
Rectangle -1 true true 164 223 179 298
Polygon -1 true true 45 285 30 285 30 240 15 195 45 210
Circle -1 true true 3 83 150
Rectangle -1 true true 65 221 80 296
Polygon -1 true true 195 285 210 285 210 240 240 210 195 210
Polygon -7500403 true false 276 85 285 105 302 99 294 83
Polygon -7500403 true false 219 85 210 105 193 99 201 83

square
false
0
Rectangle -7500403 true true 30 30 270 270

square 2
false
0
Rectangle -7500403 true true 30 30 270 270
Rectangle -16777216 true false 60 60 240 240

star
false
0
Polygon -7500403 true true 151 1 185 108 298 108 207 175 242 282 151 216 59 282 94 175 3 108 116 108

target
false
0
Circle -7500403 true true 0 0 300
Circle -16777216 true false 30 30 240
Circle -7500403 true true 60 60 180
Circle -16777216 true false 90 90 120
Circle -7500403 true true 120 120 60

tree
false
0
Circle -7500403 true true 118 3 94
Rectangle -6459832 true false 120 195 180 300
Circle -7500403 true true 65 21 108
Circle -7500403 true true 116 41 127
Circle -7500403 true true 45 90 120
Circle -7500403 true true 104 74 152

triangle
false
0
Polygon -7500403 true true 150 30 15 255 285 255

triangle 2
false
0
Polygon -7500403 true true 150 30 15 255 285 255
Polygon -16777216 true false 151 99 225 223 75 224

truck
false
0
Rectangle -7500403 true true 4 45 195 187
Polygon -7500403 true true 296 193 296 150 259 134 244 104 208 104 207 194
Rectangle -1 true false 195 60 195 105
Polygon -16777216 true false 238 112 252 141 219 141 218 112
Circle -16777216 true false 234 174 42
Rectangle -7500403 true true 181 185 214 194
Circle -16777216 true false 144 174 42
Circle -16777216 true false 24 174 42
Circle -7500403 false true 24 174 42
Circle -7500403 false true 144 174 42
Circle -7500403 false true 234 174 42

turtle
true
0
Polygon -10899396 true false 215 204 240 233 246 254 228 266 215 252 193 210
Polygon -10899396 true false 195 90 225 75 245 75 260 89 269 108 261 124 240 105 225 105 210 105
Polygon -10899396 true false 105 90 75 75 55 75 40 89 31 108 39 124 60 105 75 105 90 105
Polygon -10899396 true false 132 85 134 64 107 51 108 17 150 2 192 18 192 52 169 65 172 87
Polygon -10899396 true false 85 204 60 233 54 254 72 266 85 252 107 210
Polygon -7500403 true true 119 75 179 75 209 101 224 135 220 225 175 261 128 261 81 224 74 135 88 99

wheel
false
0
Circle -7500403 true true 3 3 294
Circle -16777216 true false 30 30 240
Line -7500403 true 150 285 150 15
Line -7500403 true 15 150 285 150
Circle -7500403 true true 120 120 60
Line -7500403 true 216 40 79 269
Line -7500403 true 40 84 269 221
Line -7500403 true 40 216 269 79
Line -7500403 true 84 40 221 269

wolf
false
0
Polygon -16777216 true false 253 133 245 131 245 133
Polygon -7500403 true true 2 194 13 197 30 191 38 193 38 205 20 226 20 257 27 265 38 266 40 260 31 253 31 230 60 206 68 198 75 209 66 228 65 243 82 261 84 268 100 267 103 261 77 239 79 231 100 207 98 196 119 201 143 202 160 195 166 210 172 213 173 238 167 251 160 248 154 265 169 264 178 247 186 240 198 260 200 271 217 271 219 262 207 258 195 230 192 198 210 184 227 164 242 144 259 145 284 151 277 141 293 140 299 134 297 127 273 119 270 105
Polygon -7500403 true true -1 195 14 180 36 166 40 153 53 140 82 131 134 133 159 126 188 115 227 108 236 102 238 98 268 86 269 92 281 87 269 103 269 113

x
false
0
Polygon -7500403 true true 270 75 225 30 30 225 75 270
Polygon -7500403 true true 30 75 75 30 270 225 225 270
@#$#@#$#@
NetLogo 6.0.2
@#$#@#$#@
@#$#@#$#@
@#$#@#$#@
<experiments>
  <experiment name="REAL_experiment_trial_2" repetitions="25" sequentialRunOrder="false" runMetricsEveryStep="false">
    <setup>setup</setup>
    <go>go</go>
    <timeLimit steps="500"/>
    <metric>dens-all</metric>
    <metric>dens-1</metric>
    <metric>dens-2</metric>
    <metric>dens-3</metric>
    <metric>dens-4</metric>
    <metric>dens-5</metric>
    <metric>dens-6</metric>
    <metric>dens-7</metric>
    <metric>dens-8</metric>
    <metric>count-fem-all</metric>
    <metric>count-fem-1</metric>
    <metric>count-fem-2</metric>
    <metric>count-fem-3</metric>
    <metric>count-fem-4</metric>
    <metric>count-fem-5</metric>
    <metric>count-fem-6</metric>
    <metric>count-fem-7</metric>
    <metric>count-fem-8</metric>
    <metric>c-all</metric>
    <metric>c-1</metric>
    <metric>c-2</metric>
    <metric>c-3</metric>
    <metric>c-4</metric>
    <metric>c-5</metric>
    <metric>c-6</metric>
    <metric>c-7</metric>
    <metric>c-8</metric>
    <metric>r-all</metric>
    <metric>r-1</metric>
    <metric>r-2</metric>
    <metric>r-3</metric>
    <metric>r-4</metric>
    <metric>r-5</metric>
    <metric>r-6</metric>
    <metric>r-7</metric>
    <metric>r-8</metric>
    <metric>sr-all</metric>
    <metric>sr-1</metric>
    <metric>sr-2</metric>
    <metric>sr-3</metric>
    <metric>sr-4</metric>
    <metric>sr-5</metric>
    <metric>sr-6</metric>
    <metric>sr-7</metric>
    <metric>sr-8</metric>
    <metric>p-allele-all</metric>
    <metric>p-allele-1</metric>
    <metric>p-allele-2</metric>
    <metric>p-allele-3</metric>
    <metric>p-allele-4</metric>
    <metric>p-allele-5</metric>
    <metric>p-allele-6</metric>
    <metric>p-allele-7</metric>
    <metric>p-allele-8</metric>
    <metric>p-all</metric>
    <metric>p-1</metric>
    <metric>p-2</metric>
    <metric>p-3</metric>
    <metric>p-4</metric>
    <metric>p-5</metric>
    <metric>p-6</metric>
    <metric>p-7</metric>
    <metric>p-8</metric>
    <enumeratedValueSet variable="refugia">
      <value value="&quot;small&quot;"/>
    </enumeratedValueSet>
    <enumeratedValueSet variable="number-of-mutants">
      <value value="8"/>
    </enumeratedValueSet>
    <enumeratedValueSet variable="is-resistance-involved-in-mating?">
      <value value="true"/>
    </enumeratedValueSet>
    <enumeratedValueSet variable="cost-of-carrying-p?">
      <value value="false"/>
    </enumeratedValueSet>
    <enumeratedValueSet variable="optimal-W-for-mated-females">
      <value value="7"/>
    </enumeratedValueSet>
    <enumeratedValueSet variable="mutant-generation">
      <value value="50"/>
    </enumeratedValueSet>
    <enumeratedValueSet variable="maximum-dispersal">
      <value value="0.05"/>
    </enumeratedValueSet>
    <enumeratedValueSet variable="deviation-from-asexual-intercept">
      <value value="0.9"/>
    </enumeratedValueSet>
    <enumeratedValueSet variable="reduction">
      <value value="0.7"/>
    </enumeratedValueSet>
    <enumeratedValueSet variable="location-of-mutation">
      <value value="&quot;1&quot;"/>
    </enumeratedValueSet>
    <enumeratedValueSet variable="initial-population-number">
      <value value="3200"/>
    </enumeratedValueSet>
    <enumeratedValueSet variable="gradient">
      <value value="2"/>
    </enumeratedValueSet>
  </experiment>
  <experiment name="temporal consistency EXPERIMENT" repetitions="1" sequentialRunOrder="false" runMetricsEveryStep="true">
    <setup>setup</setup>
    <go>;repeat 50 [go]
go</go>
    <timeLimit steps="2000"/>
    <metric>dens-all</metric>
    <metric>dens-1</metric>
    <metric>dens-2</metric>
    <metric>dens-3</metric>
    <metric>dens-4</metric>
    <metric>dens-5</metric>
    <metric>dens-6</metric>
    <metric>dens-7</metric>
    <metric>dens-8</metric>
    <metric>count-fem-all</metric>
    <metric>count-fem-1</metric>
    <metric>count-fem-2</metric>
    <metric>count-fem-3</metric>
    <metric>count-fem-4</metric>
    <metric>count-fem-5</metric>
    <metric>count-fem-6</metric>
    <metric>count-fem-7</metric>
    <metric>count-fem-8</metric>
    <metric>c-all</metric>
    <metric>c-1</metric>
    <metric>c-2</metric>
    <metric>c-3</metric>
    <metric>c-4</metric>
    <metric>c-5</metric>
    <metric>c-6</metric>
    <metric>c-7</metric>
    <metric>c-8</metric>
    <metric>r-all</metric>
    <metric>r-1</metric>
    <metric>r-2</metric>
    <metric>r-3</metric>
    <metric>r-4</metric>
    <metric>r-5</metric>
    <metric>r-6</metric>
    <metric>r-7</metric>
    <metric>r-8</metric>
    <metric>sr-all</metric>
    <metric>sr-1</metric>
    <metric>sr-2</metric>
    <metric>sr-3</metric>
    <metric>sr-4</metric>
    <metric>sr-5</metric>
    <metric>sr-6</metric>
    <metric>sr-7</metric>
    <metric>sr-8</metric>
    <metric>p-allele-all</metric>
    <metric>p-allele-1</metric>
    <metric>p-allele-2</metric>
    <metric>p-allele-3</metric>
    <metric>p-allele-4</metric>
    <metric>p-allele-5</metric>
    <metric>p-allele-6</metric>
    <metric>p-allele-7</metric>
    <metric>p-allele-8</metric>
    <metric>p-all</metric>
    <metric>p-1</metric>
    <metric>p-2</metric>
    <metric>p-3</metric>
    <metric>p-4</metric>
    <metric>p-5</metric>
    <metric>p-6</metric>
    <metric>p-7</metric>
    <metric>p-8</metric>
    <enumeratedValueSet variable="refugia">
      <value value="&quot;small&quot;"/>
    </enumeratedValueSet>
    <enumeratedValueSet variable="is-resistance-involved-in-mating?">
      <value value="true"/>
    </enumeratedValueSet>
    <enumeratedValueSet variable="maximum-dispersal">
      <value value="0.05"/>
    </enumeratedValueSet>
    <enumeratedValueSet variable="deviation-from-asexual-intercept">
      <value value="0.9"/>
    </enumeratedValueSet>
    <enumeratedValueSet variable="reduction">
      <value value="0"/>
      <value value="0.2"/>
      <value value="0.7"/>
    </enumeratedValueSet>
    <enumeratedValueSet variable="gradient">
      <value value="1.5"/>
    </enumeratedValueSet>
    <enumeratedValueSet variable="cost-of-coercion?">
      <value value="true"/>
    </enumeratedValueSet>
    <enumeratedValueSet variable="cost-of-resistance?">
      <value value="true"/>
    </enumeratedValueSet>
    <enumeratedValueSet variable="number-of-mutants">
      <value value="100"/>
    </enumeratedValueSet>
    <enumeratedValueSet variable="cost-of-carrying-p?">
      <value value="false"/>
    </enumeratedValueSet>
    <enumeratedValueSet variable="optimal-W-for-mated-females">
      <value value="7"/>
    </enumeratedValueSet>
    <enumeratedValueSet variable="mutant-generation">
      <value value="50"/>
    </enumeratedValueSet>
    <enumeratedValueSet variable="location-of-mutation">
      <value value="&quot;1&quot;"/>
    </enumeratedValueSet>
    <enumeratedValueSet variable="initial-population-number">
      <value value="3200"/>
    </enumeratedValueSet>
    <enumeratedValueSet variable="steepness-of-coercion-cost">
      <value value="80"/>
    </enumeratedValueSet>
    <enumeratedValueSet variable="steepness-of-resistance-cost">
      <value value="80"/>
    </enumeratedValueSet>
  </experiment>
  <experiment name="ROBUSTNESS_experiment" repetitions="50" sequentialRunOrder="false" runMetricsEveryStep="false">
    <setup>setup</setup>
    <go>go</go>
    <timeLimit steps="500"/>
    <metric>dens-all</metric>
    <metric>dens-1</metric>
    <metric>dens-2</metric>
    <metric>dens-3</metric>
    <metric>dens-4</metric>
    <metric>dens-5</metric>
    <metric>dens-6</metric>
    <metric>dens-7</metric>
    <metric>dens-8</metric>
    <metric>count-fem-all</metric>
    <metric>count-fem-1</metric>
    <metric>count-fem-2</metric>
    <metric>count-fem-3</metric>
    <metric>count-fem-4</metric>
    <metric>count-fem-5</metric>
    <metric>count-fem-6</metric>
    <metric>count-fem-7</metric>
    <metric>count-fem-8</metric>
    <metric>c-all</metric>
    <metric>c-1</metric>
    <metric>c-2</metric>
    <metric>c-3</metric>
    <metric>c-4</metric>
    <metric>c-5</metric>
    <metric>c-6</metric>
    <metric>c-7</metric>
    <metric>c-8</metric>
    <metric>r-all</metric>
    <metric>r-1</metric>
    <metric>r-2</metric>
    <metric>r-3</metric>
    <metric>r-4</metric>
    <metric>r-5</metric>
    <metric>r-6</metric>
    <metric>r-7</metric>
    <metric>r-8</metric>
    <metric>sr-all</metric>
    <metric>sr-1</metric>
    <metric>sr-2</metric>
    <metric>sr-3</metric>
    <metric>sr-4</metric>
    <metric>sr-5</metric>
    <metric>sr-6</metric>
    <metric>sr-7</metric>
    <metric>sr-8</metric>
    <metric>p-allele-all</metric>
    <metric>p-allele-1</metric>
    <metric>p-allele-2</metric>
    <metric>p-allele-3</metric>
    <metric>p-allele-4</metric>
    <metric>p-allele-5</metric>
    <metric>p-allele-6</metric>
    <metric>p-allele-7</metric>
    <metric>p-allele-8</metric>
    <metric>p-all</metric>
    <metric>p-1</metric>
    <metric>p-2</metric>
    <metric>p-3</metric>
    <metric>p-4</metric>
    <metric>p-5</metric>
    <metric>p-6</metric>
    <metric>p-7</metric>
    <metric>p-8</metric>
    <enumeratedValueSet variable="refugia">
      <value value="&quot;small&quot;"/>
      <value value="&quot;large&quot;"/>
      <value value="&quot;none&quot;"/>
    </enumeratedValueSet>
    <enumeratedValueSet variable="is-resistance-involved-in-mating?">
      <value value="true"/>
    </enumeratedValueSet>
    <enumeratedValueSet variable="maximum-dispersal">
      <value value="0.05"/>
    </enumeratedValueSet>
    <enumeratedValueSet variable="deviation-from-asexual-intercept">
      <value value="1.1"/>
      <value value="1.2"/>
      <value value="1.3"/>
    </enumeratedValueSet>
    <enumeratedValueSet variable="reduction">
      <value value="0"/>
      <value value="0.4"/>
      <value value="0.7"/>
    </enumeratedValueSet>
    <enumeratedValueSet variable="gradient">
      <value value="0"/>
      <value value="0.5"/>
      <value value="1"/>
      <value value="1.5"/>
      <value value="2"/>
    </enumeratedValueSet>
    <enumeratedValueSet variable="cost-of-coercion?">
      <value value="true"/>
    </enumeratedValueSet>
    <enumeratedValueSet variable="cost-of-resistance?">
      <value value="true"/>
    </enumeratedValueSet>
    <enumeratedValueSet variable="number-of-mutants">
      <value value="100"/>
    </enumeratedValueSet>
    <enumeratedValueSet variable="cost-of-carrying-p?">
      <value value="false"/>
    </enumeratedValueSet>
    <enumeratedValueSet variable="optimal-W-for-mated-females">
      <value value="7"/>
    </enumeratedValueSet>
    <enumeratedValueSet variable="mutant-generation">
      <value value="50"/>
    </enumeratedValueSet>
    <enumeratedValueSet variable="location-of-mutation">
      <value value="&quot;1&quot;"/>
    </enumeratedValueSet>
    <enumeratedValueSet variable="initial-population-number">
      <value value="3200"/>
    </enumeratedValueSet>
    <enumeratedValueSet variable="steepness-of-coercion-cost">
      <value value="80"/>
    </enumeratedValueSet>
    <enumeratedValueSet variable="steepness-of-resistance-cost">
      <value value="80"/>
    </enumeratedValueSet>
  </experiment>
  <experiment name="Reduced_mutation_to_one_percent" repetitions="25" sequentialRunOrder="false" runMetricsEveryStep="false">
    <setup>setup</setup>
    <go>go</go>
    <timeLimit steps="500"/>
    <metric>dens-all</metric>
    <metric>dens-1</metric>
    <metric>dens-2</metric>
    <metric>dens-3</metric>
    <metric>dens-4</metric>
    <metric>dens-5</metric>
    <metric>dens-6</metric>
    <metric>dens-7</metric>
    <metric>dens-8</metric>
    <metric>count-fem-all</metric>
    <metric>count-fem-1</metric>
    <metric>count-fem-2</metric>
    <metric>count-fem-3</metric>
    <metric>count-fem-4</metric>
    <metric>count-fem-5</metric>
    <metric>count-fem-6</metric>
    <metric>count-fem-7</metric>
    <metric>count-fem-8</metric>
    <metric>c-all</metric>
    <metric>c-1</metric>
    <metric>c-2</metric>
    <metric>c-3</metric>
    <metric>c-4</metric>
    <metric>c-5</metric>
    <metric>c-6</metric>
    <metric>c-7</metric>
    <metric>c-8</metric>
    <metric>r-all</metric>
    <metric>r-1</metric>
    <metric>r-2</metric>
    <metric>r-3</metric>
    <metric>r-4</metric>
    <metric>r-5</metric>
    <metric>r-6</metric>
    <metric>r-7</metric>
    <metric>r-8</metric>
    <metric>sr-all</metric>
    <metric>sr-1</metric>
    <metric>sr-2</metric>
    <metric>sr-3</metric>
    <metric>sr-4</metric>
    <metric>sr-5</metric>
    <metric>sr-6</metric>
    <metric>sr-7</metric>
    <metric>sr-8</metric>
    <metric>p-allele-all</metric>
    <metric>p-allele-1</metric>
    <metric>p-allele-2</metric>
    <metric>p-allele-3</metric>
    <metric>p-allele-4</metric>
    <metric>p-allele-5</metric>
    <metric>p-allele-6</metric>
    <metric>p-allele-7</metric>
    <metric>p-allele-8</metric>
    <metric>p-all</metric>
    <metric>p-1</metric>
    <metric>p-2</metric>
    <metric>p-3</metric>
    <metric>p-4</metric>
    <metric>p-5</metric>
    <metric>p-6</metric>
    <metric>p-7</metric>
    <metric>p-8</metric>
    <enumeratedValueSet variable="refugia">
      <value value="&quot;none&quot;"/>
    </enumeratedValueSet>
    <enumeratedValueSet variable="prop-of-pop-gone-mutant">
      <value value="0.01"/>
    </enumeratedValueSet>
    <enumeratedValueSet variable="is-resistance-involved-in-mating?">
      <value value="true"/>
    </enumeratedValueSet>
    <enumeratedValueSet variable="cost-of-carrying-p?">
      <value value="false"/>
    </enumeratedValueSet>
    <enumeratedValueSet variable="optimal-W-for-mated-females">
      <value value="7"/>
    </enumeratedValueSet>
    <enumeratedValueSet variable="maximum-dispersal">
      <value value="0.05"/>
    </enumeratedValueSet>
    <enumeratedValueSet variable="deviation-from-asexual-intercept">
      <value value="0.9"/>
    </enumeratedValueSet>
    <enumeratedValueSet variable="reduction">
      <value value="0.7"/>
    </enumeratedValueSet>
    <enumeratedValueSet variable="burn-in-time">
      <value value="50"/>
    </enumeratedValueSet>
    <enumeratedValueSet variable="initial-population-number">
      <value value="3200"/>
    </enumeratedValueSet>
    <enumeratedValueSet variable="gradient">
      <value value="0"/>
      <value value="0.5"/>
      <value value="1"/>
      <value value="1.5"/>
      <value value="2"/>
    </enumeratedValueSet>
    <enumeratedValueSet variable="cost-of-resistance?">
      <value value="true"/>
    </enumeratedValueSet>
    <enumeratedValueSet variable="cost-of-coercion?">
      <value value="true"/>
    </enumeratedValueSet>
    <enumeratedValueSet variable="resistance-cost?">
      <value value="true"/>
    </enumeratedValueSet>
  </experiment>
</experiments>
@#$#@#$#@
@#$#@#$#@
default
0.0
-0.2 0 0.0 1.0
0.0 1 1.0 0.0
0.2 0 0.0 1.0
link direction
true
0
Line -7500403 true 150 150 90 180
Line -7500403 true 150 150 210 180
@#$#@#$#@
0
@#$#@#$#@
